# Supplementary material for: Effects of feeding on different parts of Ailanthus altissima on the intestinal microbiota of Eucryptorrhynchus scrobiculatus and Eucryptorrhynchus brandti (Coleoptera: Curculionidae)
Source: Front Microbiol. 2022 Aug 4;13:899313. doi: 10.3389/fmicb.2022.899313 (PMC9386226; doi:10.3389/fmicb.2022.899313)
Supplement: Supplementary Table 1 — Sequences information of all samples. [file Table_1.XLSX]

## Sheet: Sheet1
Sample ID	Raw Reads	Clean Reads	Effective Reads	Average Length (bp)	GC (%)	Q20 (%)	Q30 (%)	Effective (%)
EbA1	80199	80032	78925	429	46.72	99.03	96.05	98.41
EbA2	80011	79789	78095	428	47.49	98.99	95.89	97.61
EbA3	79868	79646	78482	428	48.36	99.01	95.97	98.26
EbB1	79754	79543	78378	428	47.24	99	95.91	98.27
EbB2	79526	79327	78172	429	46.9	98.98	95.85	98.3
EbB3	80202	80014	78781	427	48.89	98.99	95.89	98.23
EbC1	68229	68068	67737	428	46.84	99.1	96.19	99.28
EbC2	51734	51587	51123	427	49.34	99.15	96.39	98.82
EbC3	61006	60879	60694	429	51	99.2	96.56	99.49
EbP1	79957	79758	78473	429	45.62	99.01	95.94	98.14
EbP2	80238	80044	79014	429	51.47	99.12	96.32	98.47
EbP3	80443	80236	79014	429	46.94	99	95.94	98.22
EbT1	79647	79448	78365	429	46.94	98.98	95.87	98.39
EbT2	79813	79596	78151	427	49.53	98.96	95.82	97.92
EbT3	79662	79461	78164	426	49.69	98.98	95.87	98.12
EsA1	80001	79772	77247	417	51.53	99.3	96.85	96.56
EsA2	79668	79458	77544	425	50.56	99.19	96.49	97.33
EsA3	80379	80148	76748	423	52.96	99.21	96.6	95.48
EsB1	80113	79911	78161	419	49.82	99.13	96.37	97.56
EsB2	80202	80014	77642	423	53.24	99.21	96.59	96.81
EsB3	80507	80293	77383	424	53.03	99.19	96.52	96.12
EsC1	80022	79853	79420	428	49.24	99.17	96.45	99.25
EsC2	75948	75768	75062	424	53.63	99.27	96.82	98.83
EsC3	80041	79873	79319	424	50.14	99.13	96.38	99.1
EsP1	79864	79626	77000	424	50.97	99.14	96.34	96.41
EsP2	79981	79781	75973	424	50.72	99.18	96.46	94.99
EsP3	79874	79671	75834	424	52.29	99.2	96.52	94.94
EsT1	80021	79825	76460	422	52.38	99.25	96.7	95.55
EsT2	79983	79773	77215	422	52.74	99.22	96.6	96.54
EsT3	79921	79744	77445	424	50.49	99.17	96.41	96.9
