# Supplementary material for: Effects of feeding on different parts of Ailanthus altissima on the intestinal microbiota of Eucryptorrhynchus scrobiculatus and Eucryptorrhynchus brandti (Coleoptera: Curculionidae)
Source: Front Microbiol. 2022 Aug 4;13:899313. doi: 10.3389/fmicb.2022.899313 (PMC9386226; doi:10.3389/fmicb.2022.899313)
Supplement: Supplementary Table 2 — OTUs from phylum to species in all samples. [file Table_2.XLSX]

## Sheet: Sheet1
Sample	Kingdom	Phylum	Class	Order	Family	Genus	Species
EbA1	1	16	24	42	63	107	119
EbA2	1	17	25	45	71	114	129
EbA3	1	17	25	43	70	113	127
EbB1	1	17	25	44	69	113	126
EbB2	1	16	24	41	65	101	113
EbB3	1	17	25	44	70	111	124
EbC1	1	14	22	42	68	106	115
EbC2	1	15	23	44	69	110	122
EbC3	1	13	21	37	56	88	92
EbP1	1	17	25	42	62	99	108
EbP2	1	15	22	37	59	100	111
EbP3	1	15	23	44	68	113	126
EbT1	1	17	25	45	70	112	126
EbT2	1	17	25	45	70	114	129
EbT3	1	17	25	44	70	115	128
EsA1	1	15	23	36	56	89	97
EsA2	1	15	22	36	53	90	101
EsA3	1	15	23	38	57	93	99
EsB1	1	15	23	39	62	106	118
EsB2	1	16	24	37	58	95	104
EsB3	1	15	23	41	64	99	110
EsC1	1	16	24	43	64	105	112
EsC2	1	15	23	42	64	107	116
EsC3	1	16	24	44	68	111	122
EsP1	1	16	23	35	58	96	107
EsP2	1	15	23	38	58	94	103
EsP3	1	15	23	37	59	100	106
EsT1	1	15	23	33	49	89	99
EsT2	1	16	23	38	60	103	112
EsT3	1	14	21	35	54	89	97
Total	1	17	25	48	79	132	147
