# Supplementary material for: Effects of feeding on different parts of Ailanthus altissima on the intestinal microbiota of Eucryptorrhynchus scrobiculatus and Eucryptorrhynchus brandti (Coleoptera: Curculionidae)
Source: Front Microbiol. 2022 Aug 4;13:899313. doi: 10.3389/fmicb.2022.899313 (PMC9386226; doi:10.3389/fmicb.2022.899313)
Supplement: Supplementary Table 4 — Blast result of nine different species in ANOVA of LEfSe. [file Table_4.XLSX]

## Sheet: Sheet1
species name	highest similarity (%)	highest BLAST name	Feature Group
Unclassified Halomonas sp.	99.77	Halomonas desiderata (KT727948)	EbC
Unclassified endosymbionts2 sp.	94.01	endosymbiont of Hylobius transversovittatus (EF434872)	EbC
Unclassified Spiroplasma sp.	95.58	Spiroplasma leptinotarsae (NR_025707)	EbT
Unclassified Pantoea sp.	99.53	Pantoea agglomerans (MN758864) and Pantoea vagans (MN889270)	EsC
endosymbiont of Euscepes postfasciatus	93.97	endosymbiont of Euscepes postfasciatus (AP018159)	EsA
Unclassified Rickettsiales sp.	100	Uncultured alpha proteobacterium (KX363697)	EsA
Unclassified Wolbachia sp.	100	Wolbachia endosymbiont of Curculio okumai (AB746402)	EsB
Unclassified Hafnia-Obesumbacterium sp.	100	Hafnia alvei (MT323147)	EsP
Unclassified Enterobacteriaceae sp. (abundance top2)	100	Klebsiella quasipneumoniae (CP087580)	EsT
	99.07	Klebsiella aerogenes (HM256842)
